# Supplementary material for: Exposure to Phthalates in European Children, Adolescents and Adults since 2005: A Harmonized Approach Based on Existing HBM Data in the HBM4EU Initiative
Source: Toxics. 2023 Mar 4;11(3):241. doi: 10.3390/toxics11030241 (PMC10057641; doi:10.3390/toxics11030241)
Supplement: Supplementary file 1 [file toxics-11-00241-s001.zip]

Archive with 1 entries (1 files):
- toxics-2160558-supplementary.pdf
